# Supplementary material for: Effects of Active-Center Reduction of Plant-Type Ferredoxin on Its Structure and Dynamics: Computational Analysis Using Molecular Dynamics Simulations
Source: Int J Mol Sci. 2022 Dec 14;23(24):15913. doi: 10.3390/ijms232415913 (PMC9782105; doi:10.3390/ijms232415913)
Supplement: Supplementary file 1 [file ijms-23-15913-s001.zip]

Archive with 1 entries (1 files):
- ijms-2035668-supplementary.pdf
